# Supplementary material for: Low-dose aspirin protective effects are correlated with deregulation of HNF factor expression in the preeclamptic placentas from mice and humans
Source: Cell Death Discov. 2019 May 10;5:94. doi: 10.1038/s41420-019-0170-x (PMC6510804; doi:10.1038/s41420-019-0170-x)
Supplement: Supplementary file 1 — Aspirin deregulated genes [file 41420_2019_170_MOESM1_ESM.xlsx]

## Sheet: Feuil1
Name	LogFC(ASPvCONT)	Average STOX_ASP	Average STOX	Pvalue	AdjPvalue
ABAT	-1.0987925	6.63856	7.7373525	0.00841618072473301	0.607648248325724
ABCC2	-1.87235	6.87517	8.74752	3.40595138865317E-5	0.0166330309688975
ACOX2	-0.7400675	6.543575	7.2836425	0.00832981107792018	0.606537033376427
AGT	-1.17213	5.717715	6.889845	0.0012499493564997	0.184123287105999
ALB	-2.52759	10.03031	12.5579	8.0811635294373E-4	0.135343134966185
AMBP	-1.5746725	8.8401025	10.414775	1.02474261217047E-4	0.0336733049904377
ANKS4B	-0.813067499999999	6.3637425	7.17681	0.00338499729459879	0.340238688854359
APOA1	-0.802024999999999	14.7536	15.555625	4.1595708162399E-4	0.0888449663258707
APOA2	-1.24342499999999	13.218525	14.46195	4.34643258669721E-5	0.0188819345134977
APOA4	-1.680925	11.281225	12.96215	2.41148973057514E-5	0.014094106062166
APOB	-1.262925	13.09485	14.357775	6.42733823766772E-5	0.0248219841035653
APOC2	-1.770975	10.754075	12.52505	9.89249543198936E-5	0.0329291623918596
APOC3	-0.869549999999999	5.829875	6.699425	1.87956075015341E-4	0.0512500229650873
APOH	-0.958680000000002	5.671195	6.629875	7.43539647029637E-4	0.13181428225233
APOM	-1.49691	9.247065	10.743975	1.75893702151193E-5	0.0118640302100979
AQP11	-1.0502825	7.4289225	8.479205	1.24210180767515E-4	0.0383570017259299
C19orf69	-1.42197	6.2043725	7.6263425	0.00423616786337511	0.390565534194847
C2	-0.6299025	9.6725975	10.3025	4.86563137436057E-4	0.100573385287287
C3	-1.2056275	8.9841975	10.189825	0.0138898832578362	0.743802053899401
CDHR2	-2.1999275	6.6175325	8.81746	3.50428649807056E-5	0.0166330309688975
CFB	-1.09038	9.0393475	10.1297275	1.32178425126383E-4	0.0398572378166392
CFI	-1.873925	10.818125	12.69205	1.4281974165801E-4	0.0420760091774304
CLRN3	-1.750155	8.4756725	10.2258275	3.23351228322338E-5	0.0165756306662597
DDC	-1.1086225	8.94968	10.0583025	2.61930907491524E-6	0.00865205931306306
DQX1	-0.88747	6.040405	6.927875	0.00165638317696528	0.221118527129152
ENPP3	-1.325565	9.04531	10.370875	6.40908579732473E-5	0.0248219841035653
ENTPD2	-2.38844	7.5837975	9.9722375	2.57368219492143E-6	0.00865205931306306
EPHX1	-0.765837500000002	8.5203125	9.28615	0.0218568999553712	0.906495473715403
EPHX2	-1.2727075	7.5951275	8.867835	3.63945549424835E-4	0.0813623650136863
EPS8L3	-1.749595	7.7496225	9.4992175	2.1570995569301E-6	0.00865205931306306
F10	-1.3433275	7.2056225	8.54895	0.00131341090611905	0.188067234272276
F13B	-0.831582500000001	5.7475575	6.57914	0.00414313848647561	0.38500020961963
F2	-1.9538975	9.2006775	11.154575	8.17511293484349E-6	0.00915485094391683
FABP2	-1.4762325	8.6292225	10.105455	5.87843024924655E-4	0.11414397402912
FCGRT	-1.401275	10.289725	11.691	7.53515006209156E-6	0.00915485094391683
FGA	-1.983175	11.143175	13.12635	5.02681891953229E-6	0.00915485094391683
FGF1	-0.991337499999998	6.9341625	7.9255	2.88820044974066E-4	0.0705023483117171
FGFB	-1.98	10.0	12.0	1.0E-5	0.01
FXYD1	-0.814105000000001	8.3929025	9.2070075	0.0197340812980233	0.865642029185504
GALM	-0.667187499999997	8.9864375	9.653625	8.13188825437654E-4	0.135343134966185
GATA4	-0.655735000000002	8.04387	8.699605	0.0481082048701218	0.980057241950954
GIPC2	-0.773535000000004	8.826135	9.59967	0.0012851975575496	0.185948939524947
HABP2	-1.6099825	7.5104025	9.120385	9.0733145540635E-4	0.146262971908932
HEPH	-1.322145	7.3499825	8.6721275	0.00167810164840157	0.222299347246909
HGD	-2.316225	6.7689125	9.0851375	4.46370334060194E-5	0.0190681967204947
HIF3A	-0.751995000000003	6.75581	7.507805	6.96090261343745E-4	0.13004220166704
HNF4A	-1.6563475	10.2047275	11.861075	2.15260409094893E-5	0.013793348863778
IGFBP1	-1.2257475	6.6069525	7.8327	8.5029681140844E-4	0.139704856238524
IL22RA1	-2.1284525	7.14774	9.2761925	0.00144251852116869	0.199855093059864
ITIH2	-2.75776	6.734515	9.492275	3.66413097476289E-6	0.00915485094391683
ITIH3	-2.1535375	8.5820375	10.735575	4.89568249582238E-5	0.0205706947623645
LAMB3	-0.808327499999997	8.653805	9.4621325	0.0140081265447947	0.745589121974513
LGALS2	-1.20150499999999	7.966385	9.16789	8.00529088285713E-4	0.135343134966185
LRP2	-1.520725	10.710425	12.23115	2.5844601651196E-5	0.014094106062166
MAOB	-1.696575	11.419225	13.1158	3.25772847267167E-4	0.078369279203356
MGST2	-0.930427500000004	10.0378225	10.96825	6.93622448094907E-4	0.13004220166704
MTTP	-1.074605	9.13407	10.208675	2.31258169311075E-5	0.014094106062166
PLA2G12B	-0.7140375	7.2685925	7.98263	0.0250463948445444	0.971201431559029
PROZ	-0.7055975	6.4878775	7.193475	0.0343762831223113	0.980057241950954
PXK	0.7406500000000018	11.586025	11.575375	0.929900478453943	0.994789584344458
RAB17	-1.36653	6.9339025	8.3004325	0.0017865069849651	0.229551252201437
RBP2	-2.6532375	8.5447875	11.198025	4.97887345394931E-5	0.0205828234674475
SEC16B	-0.910632499999998	6.28431	7.1949425	7.08291779608472E-4	0.13004220166704
SEPP1	-0.659825000000001	13.548325	14.20815	4.35906805875709E-4	0.0920578760651685
SERPINA1	-1.8875925	7.912805	9.8003975	8.57229224977581E-6	0.00915485094391683
SERPINA10	-1.9279175	7.303635	9.2315525	1.47184552752788E-5	0.0107785350617335
SERPIND1	-1.5857675	9.1677575	10.753525	1.12938486333019E-5	0.00990801672209617
SLC10A5	-0.660685000000001	6.0041725	6.6648575	0.00238161518189769	0.274969273546035
SLC26A1	-0.721674999999999	6.2694525	6.9911275	7.44136145892666E-4	0.13181428225233
SLC3A1	-1.7180025	7.2362475	8.95425	5.27906608658149E-4	0.10738709751204
SLC7A9	-2.233635	6.995375	9.22901	6.68220866585776E-5	0.0248219841035653
SLCO4C1	-1.3945475	6.51004	7.9045875	0.00670419819373536	0.536985324698847
SOAT2	-0.864482499999999	6.6732375	7.53772	0.0130391223515461	0.731303599545904
STARD4	-0.672249999999999	7.57698	8.24923	0.032172639070825	0.980057241950954
TF	-0.979624999999997	14.2896	15.269225	1.01927663954251E-5	0.00967595538819035
TMEM140	0.657747500000003	9.4429475	8.7852	0.0376990457807153	0.980057241950954
TTR	-2.4040325	7.33652	9.7405525	5.55338354127135E-6	0.00915485094391683
UGT1A6	-0.870397500000001	7.831035	8.7014325	4.15681908562656E-4	0.0888449663258707
VIL1	-1.25006	6.853405	8.103465	3.54139566803001E-4	0.0813623650136863
VTN	-1.9178475	6.7621075	8.679955	3.63068189584428E-5	0.0166379653098331
